# Supplementary material for: The NLRP1 inflammasome is an essential and selective mediator of axon pruning in neurons
Source: EMBO Rep. 2025 Feb 26;26(7):1724–36. doi: 10.1038/s44319-025-00402-y (PMC11977209; doi:10.1038/s44319-025-00402-y)
Supplement: Supplementary file 2 — Source data Fig. 1 [file 44319_2025_402_MOESM2_ESM.zip]

Archive with 27 entries (23 files):
- Figure 1/1B/
- Figure 1/1B/Global_10uM_crop.tif
- Figure 1/1B/Global_5uM_crop.tif
- Figure 1/1B/Global_UNT_crop.tif
- Figure 1/1B/Local_10uM_crop.tif
- Figure 1/1B/Local_5uM_crop.tif
- Figure 1/1B/Local_UNT_crop.tif
- Figure 1/1B/Maint_10uM_Crop.tif
- Figure 1/1B/Maint_5uM_crop.tif
- Figure 1/1B/Maint_UNT_Crop.tif
- Figure 1/1B/README.txt
- Figure 1/1C/
- Figure 1/1C/1C_quantification.xlsx
- Figure 1/1D/
- Figure 1/1D/Casp1-11KO_global_crop.tif
- Figure 1/1D/Casp1-11KO_local_crop.tif
- Figure 1/1D/Casp1-11KO_maint_crop.tif
- Figure 1/1D/Casp1SKO_global_crop.tif
- Figure 1/1D/Casp1SKO_local_crop.tif
- Figure 1/1D/Casp1SKO_maint_crop.tif
- Figure 1/1D/Global control_crop.tif
- Figure 1/1D/Local control_crop.tif
- Figure 1/1D/NGF maint_crop.tif
- Figure 1/1D/README.txt
- Figure 1/1D/Thumbs.db
- Figure 1/1E/
- Figure 1/1E/1E_quantification.xlsx
