# Supplementary material for: The NLRP1 inflammasome is an essential and selective mediator of axon pruning in neurons
Source: EMBO Rep. 2025 Feb 26;26(7):1724–36. doi: 10.1038/s44319-025-00402-y (PMC11977209; doi:10.1038/s44319-025-00402-y)
Supplement: Supplementary file 2 — Source data Fig. 1 [file 44319_2025_402_MOESM2_ESM.zip › Figure 1/1B/README.txt]

Images in figure 1B are representative only, and were not processed the same 
way for figure generation as they were for data quantification. 

For figure generation, image brightness and contrast was altered for clarity.  
Images were cropped from original full size image. 

maint = NGF maintained
global = Apoptosis (Global NGF Deprivation)
local = Axon pruning (Axon local NGF deprivation)
