# Supplementary material for: The NLRP1 inflammasome is an essential and selective mediator of axon pruning in neurons
Source: EMBO Rep. 2025 Feb 26;26(7):1724–36. doi: 10.1038/s44319-025-00402-y (PMC11977209; doi:10.1038/s44319-025-00402-y)
Supplement: Supplementary file 2 — Source data Fig. 1 [file 44319_2025_402_MOESM2_ESM.zip › Figure 1/1C/1C_quantification.xlsx]

## Sheet: Sheet1
	Maintained	Maintained; 5uM YVAD	Maintained; 10uM YVAD	Axonal Dep.	Axonal Dep.; 5uM YVAD	Axonal Dep.; 10uM YVAD	Global Dep.	Global Dep.; 5uM YVAD	Global Dep.; 10uM YVAD
R1	1.16	0.71	0.93	87.22	26.02	8.83	64.09	86.55	90.16
R2	1.15	0.98	1.34	89.71	16.83	7.13	94.1	91.12	100
R3	2.27	2.68	1.69	56.86	11.7	8.66	95.53	97.95	100
