# Supplementary material for: The NLRP1 inflammasome is an essential and selective mediator of axon pruning in neurons
Source: EMBO Rep. 2025 Feb 26;26(7):1724–36. doi: 10.1038/s44319-025-00402-y (PMC11977209; doi:10.1038/s44319-025-00402-y)
Supplement: Supplementary file 2 — Source data Fig. 1 [file 44319_2025_402_MOESM2_ESM.zip › Figure 1/1E/1E_quantification.xlsx]

## Sheet: Sheet1
	Wildtype				CASP1/11 DKO				CASP1 SKO
	+NGF	Axon Pruning	Apoptosis		+NGF	Axon Pruning	Apoptosis		+NGF	Axon Pruning	Apoptosis
R1	1.16	87.22	64.09		0.468	3.426	92.341		1.50162	2.213	68.603
R2	1.15	89.71	94.1		1.8	3.618	100		7.74235	9.24654	70.271
R3	2.27	56.86	95.53		1.01	3.01	89.23		1.49324	4.66909	94.1291
