# Supplementary material for: The NLRP1 inflammasome is an essential and selective mediator of axon pruning in neurons
Source: EMBO Rep. 2025 Feb 26;26(7):1724–36. doi: 10.1038/s44319-025-00402-y (PMC11977209; doi:10.1038/s44319-025-00402-y)
Supplement: Supplementary file 3 — Source data Fig. 2 [file 44319_2025_402_MOESM3_ESM.zip]

Archive with 26 entries (21 files):
- Figure 2/2B/
- Figure 2/2B/2B_quantification.xlsx
- Figure 2/2C/
- Figure 2/2C/Aim2_global_crop.tif
- Figure 2/2C/Aim2_local_crop.tif
- Figure 2/2C/Aim2_maint_crop.tif
- Figure 2/2C/ASC_global_crop.tif
- Figure 2/2C/ASC_local_crop.tif
- Figure 2/2C/ASC_maint_crop.tif
- Figure 2/2C/B6_global_crop.tif
- Figure 2/2C/B6_local_crop.tif
- Figure 2/2C/B6_maint_crop.tif
- Figure 2/2C/NLRP3_global_crop.tif
- Figure 2/2C/NLRP3_local_crop.tif
- Figure 2/2C/NLRP3_maint_crop.tif
- Figure 2/2D/
- Figure 2/2D/2D_quantification.xlsx
- Figure 2/2E/
- Figure 2/2E/NLRP1 WT_global_crop.tif
- Figure 2/2E/NLRP1 WT_local_crop.tif
- Figure 2/2E/NLRP1 WT_maint_crop.tif
- Figure 2/2E/NLRP1_global_crop.tif
- Figure 2/2E/NLRP1_local_crop.tif
- Figure 2/2E/NLRP1_maint_crop.tif
- Figure 2/2F/
- Figure 2/2F/2F_quantification.xlsx
