# Supplementary material for: The NLRP1 inflammasome is an essential and selective mediator of axon pruning in neurons
Source: EMBO Rep. 2025 Feb 26;26(7):1724–36. doi: 10.1038/s44319-025-00402-y (PMC11977209; doi:10.1038/s44319-025-00402-y)
Supplement: Supplementary file 3 — Source data Fig. 2 [file 44319_2025_402_MOESM3_ESM.zip › Figure 2/2B/2B_quantification.xlsx]

## Sheet: Sheet1
	CASP1	AIM2	NLRP3	ASC	NLRP1
R1	12.89	16	17.28	13.39	17.63
R2	12.39	16.23	17.46	13.43	19.64
R3	13.07	15.44	15.96	13.04	17.24
