# Supplementary material for: The NLRP1 inflammasome is an essential and selective mediator of axon pruning in neurons
Source: EMBO Rep. 2025 Feb 26;26(7):1724–36. doi: 10.1038/s44319-025-00402-y (PMC11977209; doi:10.1038/s44319-025-00402-y)
Supplement: Supplementary file 3 — Source data Fig. 2 [file 44319_2025_402_MOESM3_ESM.zip › Figure 2/2D/2D_quantification.xlsx]

## Sheet: Sheet1
	NGF Maint				Apoptosis				Axon Pruning
	WT	ASC KO	Aim2 KO	NLRP3 KO	WT	ASC KO	Aim2 KO	NLRP3 KO	WT AP	ASC KO AP	Aim2 KO AP	NLRP3 KO AP
R1	1.16	0.881	1.56042	0.409495	64.09	98.818	87.5509	95.2664	87.22	86.848	62.5646	53.1099
R2	1.15	1.56	2.32855	2.12724	94.1	61.803	86.9265	84.9833	89.71	65.18	83.8484	86.3527
R3	2.27	3	7.14698	1.198	95.53	92.125	98.0008	99.592	56.86	86.127	90.9002	83.754
