# Supplementary material for: The NLRP1 inflammasome is an essential and selective mediator of axon pruning in neurons
Source: EMBO Rep. 2025 Feb 26;26(7):1724–36. doi: 10.1038/s44319-025-00402-y (PMC11977209; doi:10.1038/s44319-025-00402-y)
Supplement: Supplementary file 3 — Source data Fig. 2 [file 44319_2025_402_MOESM3_ESM.zip › Figure 2/2F/2F_quantification.xlsx]

## Sheet: Sheet1
	NGF Maint.		Apoptosis		Axon Pruning
	WT	NLRP1 KO	WT	NLRP1 KO	WT AP	NLRP1 KO AP
R1	1.16	0.814902	64.09	94.8902	87.22	4.9952
R2	1.15	0.502323	94.1	97.6517	89.71	7.85169
R3	2.27	0.621324	95.53	99.061	56.86	3.43851
