# Supplementary material for: The NLRP1 inflammasome is an essential and selective mediator of axon pruning in neurons
Source: EMBO Rep. 2025 Feb 26;26(7):1724–36. doi: 10.1038/s44319-025-00402-y (PMC11977209; doi:10.1038/s44319-025-00402-y)
Supplement: Supplementary file 4 — Source data Fig. 3 [file 44319_2025_402_MOESM4_ESM.zip]

Archive with 9 entries (7 files):
- Figure 3/3A/
- Figure 3/3A/NLRP1_local_crop_overlay.tif
- Figure 3/3A/NLRP1_UNT_crop_overlay.tif
- Figure 3/3A/Thumbs.db
- Figure 3/3A/WT_Local_crop_overlay.tif
- Figure 3/3A/WT_UNT_crop_overlay.tif
- Figure 3/3B/
- Figure 3/3B/Fig3_quantification.xlsx
- Figure 3/3B/README.txt
