# Supplementary material for: The NLRP1 inflammasome is an essential and selective mediator of axon pruning in neurons
Source: EMBO Rep. 2025 Feb 26;26(7):1724–36. doi: 10.1038/s44319-025-00402-y (PMC11977209; doi:10.1038/s44319-025-00402-y)
Supplement: Supplementary file 4 — Source data Fig. 3 [file 44319_2025_402_MOESM4_ESM.zip › Figure 3/3B/Fig3_quantification.xlsx]

## Sheet: Sheet1
	WT UNT	NLRP1 UNT	WT Global	NLRP1 Global	WT Local	NLRP1 Local
R1	0	9.24	79.83	80.82	50	52
R2	7.83	0.407	54.4	65.54	52	45.95
R3	0	0	56.5	50	52.2	55.6
