# Supplementary material for: The NLRP1 inflammasome is an essential and selective mediator of axon pruning in neurons
Source: EMBO Rep. 2025 Feb 26;26(7):1724–36. doi: 10.1038/s44319-025-00402-y (PMC11977209; doi:10.1038/s44319-025-00402-y)
Supplement: Supplementary file 4 — Source data Fig. 3 [file 44319_2025_402_MOESM4_ESM.zip › Figure 3/3B/README.txt]

Images are an overlay of Tubulin, Hoechst, and phospho-cJun. 
Images were cropped from original data for clearer representation. 
