# Supplementary material for: The NLRP1 inflammasome is an essential and selective mediator of axon pruning in neurons
Source: EMBO Rep. 2025 Feb 26;26(7):1724–36. doi: 10.1038/s44319-025-00402-y (PMC11977209; doi:10.1038/s44319-025-00402-y)
Supplement: Supplementary file 5 — Source data Fig. 4 [file 44319_2025_402_MOESM5_ESM.zip]

Archive with 18 entries (12 files):
- Figure 4/4A/
- Figure 4/4A/NGF Maint_10uM VbP_crop.tif
- Figure 4/4A/NGF Maint_VbP figure_crop.tif
- Figure 4/4B/
- Figure 4/4B/Fig4_quantification.xlsx
- Figure 4/4C/
- Figure 4/4C/UPA-CARD_DOX_GFP.tif
- Figure 4/4C/UPA-CARD_DOX_HA.tif
- Figure 4/4C/UPA-CARD_DOX_phase.tif
- Figure 4/4C/UPA-CARD_NO DOX_GFP.tif
- Figure 4/4C/UPA-CARD_NO DOX_HA.tif
- Figure 4/4C/UPA-CARD_NO DOX_phase.tif
- Figure 4/4D/
- Figure 4/4D/Fig 4D_quantification.xlsx
- Figure 4/4E/
- Figure 4/4E/Fig4E_quantification.xlsx
- Figure 4/4F/
- Figure 4/4F/Fig4F_quantification.xlsx
