# Supplementary material for: The NLRP1 inflammasome is an essential and selective mediator of axon pruning in neurons
Source: EMBO Rep. 2025 Feb 26;26(7):1724–36. doi: 10.1038/s44319-025-00402-y (PMC11977209; doi:10.1038/s44319-025-00402-y)
Supplement: Supplementary file 5 — Source data Fig. 4 [file 44319_2025_402_MOESM5_ESM.zip › Figure 4/4B/Fig4_quantification.xlsx]

## Sheet: Sheet1
	NGF Maintained	NGF Maintained; +10uM VbP
R1	2.61	2.06
R2	2.81	1.99
R3	2.6214	1.52615
