# Supplementary material for: The NLRP1 inflammasome is an essential and selective mediator of axon pruning in neurons
Source: EMBO Rep. 2025 Feb 26;26(7):1724–36. doi: 10.1038/s44319-025-00402-y (PMC11977209; doi:10.1038/s44319-025-00402-y)
Supplement: Supplementary file 5 — Source data Fig. 4 [file 44319_2025_402_MOESM5_ESM.zip › Figure 4/4D/Fig 4D_quantification.xlsx]

## Sheet: Sheet1
	0 hrs -Dox	48 hrs -Dox	0 hrs+Dox	48 hrs +Dox
R1	100	91.67	100	92.05
R2	100	100	100	96.23
R3	100	90.48	100	93.26
