# Supplementary material for: The NLRP1 inflammasome is an essential and selective mediator of axon pruning in neurons
Source: EMBO Rep. 2025 Feb 26;26(7):1724–36. doi: 10.1038/s44319-025-00402-y (PMC11977209; doi:10.1038/s44319-025-00402-y)
Supplement: Supplementary file 5 — Source data Fig. 4 [file 44319_2025_402_MOESM5_ESM.zip › Figure 4/4E/Fig4E_quantification.xlsx]

## Sheet: Sheet1
	UNT	VbP	UPA-CARD	VbP + UPA-CARD
R1	92.9825	92.1348	96.0396	94.0171
R2	98.7654	95.5357	92.7835	91.954
R3	96.8421	97.1154	83.9286	95
