# Supplementary material for: The NLRP1 inflammasome is an essential and selective mediator of axon pruning in neurons
Source: EMBO Rep. 2025 Feb 26;26(7):1724–36. doi: 10.1038/s44319-025-00402-y (PMC11977209; doi:10.1038/s44319-025-00402-y)
Supplement: Supplementary file 5 — Source data Fig. 4 [file 44319_2025_402_MOESM5_ESM.zip › Figure 4/4F/Fig4F_quantification.xlsx]

## Sheet: Sheet1
	UNT	VbP	UPA-CARD	VbP + UPA-CARD
R1	23.2047	26.2119	23.5634	21.5241
R2	21.3318	23.3906	22.4587	19.0203
R3	20.9814	21.8432	22.6316	18.2703
R4	24.7684	21.6718	23.2384	19.8535
