# Supplementary material for: The NLRP1 inflammasome is an essential and selective mediator of axon pruning in neurons
Source: EMBO Rep. 2025 Feb 26;26(7):1724–36. doi: 10.1038/s44319-025-00402-y (PMC11977209; doi:10.1038/s44319-025-00402-y)
Supplement: Supplementary file 6 — Source data Fig. 5 [file 44319_2025_402_MOESM6_ESM.zip]

Archive with 5 entries (3 files):
- Figure 5/5A/
- Figure 5/5A/README.txt
- Figure 5/5A/whole brain and crop window.tif
- Figure 5/5B/
- Figure 5/5B/Fig5_quantification.xlsx
