# Supplementary material for: The NLRP1 inflammasome is an essential and selective mediator of axon pruning in neurons
Source: EMBO Rep. 2025 Feb 26;26(7):1724–36. doi: 10.1038/s44319-025-00402-y (PMC11977209; doi:10.1038/s44319-025-00402-y)
Supplement: Supplementary file 6 — Source data Fig. 5 [file 44319_2025_402_MOESM6_ESM.zip › Figure 5/5B/Fig5_quantification.xlsx]

## Sheet: Sheet1
	Females			Males			Combined Males and Females
	WT	NLRP1 -/-		WT	NLRP1 KO		WT	NLRP1 -/-
BR1	0.597917	0.664194		0.559	0.615		0.597917	0.664194
BR2	0.53103	0.696091		0.579	0.665		0.53103	0.696091
BR3	0.561731	0.684449		0.585	0.644		0.561731	0.684449
							0.559	0.615
							0.579	0.665
							0.585	0.644
