# Supplementary material for: The NLRP1 inflammasome is an essential and selective mediator of axon pruning in neurons
Source: EMBO Rep. 2025 Feb 26;26(7):1724–36. doi: 10.1038/s44319-025-00402-y (PMC11977209; doi:10.1038/s44319-025-00402-y)
Supplement: Supplementary file 7 — Figure EV1 Source Data [file 44319_2025_402_MOESM7_ESM.zip]

Archive with 1 entries (1 files):
- Expanded View Figure 1/EV Fig1_quantification.xlsx
