# Supplementary material for: The NLRP1 inflammasome is an essential and selective mediator of axon pruning in neurons
Source: EMBO Rep. 2025 Feb 26;26(7):1724–36. doi: 10.1038/s44319-025-00402-y (PMC11977209; doi:10.1038/s44319-025-00402-y)
Supplement: Supplementary file 7 — Figure EV1 Source Data [file 44319_2025_402_MOESM7_ESM.zip › Expanded View Figure 1/EV Fig1_quantification.xlsx]

## Sheet: Sheet1
	R1	R2	R3	R1	R2	R3	R1	R2	R3	R1	R2	R3
	NLRP3			ASC			AIM2			CASP1
WT	1	1	1	1	1	1	1	1	1	1	1	1
NLRP1 -/-	0.841797	0.777163	1.68297	0.906629	0.820254	1.15067	1.33871	0.753282	1.24318	1.01865	0.748932	1.60073
